# Supplementary material for: Peritoneal Fluid Analysis of Advanced Ovarian Cancers after Hyperthermic Intraperitoneal Chemotherapy
Source: Int J Mol Sci. 2023 Jun 5;24(11):9748. doi: 10.3390/ijms24119748 (PMC10253890; doi:10.3390/ijms24119748)
Supplement: Supplementary file 1 [file ijms-24-09748-s001.zip]

Archive with 2 entries (2 files):
- Patient list.xlsx
- supplementary materials.pdf
